# Supplementary material for: Age-based dynamic changes of phylogenetic composition and interaction networks of health pig gut microbiome feeding in a uniformed condition
Source: BMC Vet Res. 2019 May 24;15:172. doi: 10.1186/s12917-019-1918-5 (PMC6534858; doi:10.1186/s12917-019-1918-5)
Supplement: Supplementary file 1 — Table S1. Summary description of dietary components for pigs at different ages. (XLSX 9 kb) [file 12917_2019_1918_MOESM1_ESM.xlsx]

## Sheet: Sheet1
Supplementary Table 1. Summary description of dietary components for pigs at different ages
Dietary Components	25 Day	80 Day	120 Day	240 Day
Crude protein (%)	18	16-19	16-19	14-17
Coarse fiber (%)	4	5	5	8
Crude ash (%)	8	8	8	12
Calcuim (%)	0.4-1.2	0.4-1.2	0.4-1.2	0.4-1.2
Total phosphorus (%)	0.5	0.5	0.5	0.35
Nacl (%)	0.4-1.2	0.3-0.8	0.3-0.8	0.3-0.8
Water (%)	13.5	13.5	13.5	13.5
Lysine (%)	1.3	0.95	0.95	0.85
