# Supplementary material for: Age-based dynamic changes of phylogenetic composition and interaction networks of health pig gut microbiome feeding in a uniformed condition
Source: BMC Vet Res. 2019 May 24;15:172. doi: 10.1186/s12917-019-1918-5 (PMC6534858; doi:10.1186/s12917-019-1918-5)
Supplement: Supplementary file 6 — Table S2. Summary of annotation information of node OTUs from biologically important modules in the phylogenetic co-occurrence networks at four ages. (XLSX 15 kb) [file 12917_2019_1918_MOESM6_ESM.xlsx]

## Sheet: Sheet1
Supplementary Table 2. Summary of annotation imformation of node OTUs from biologically important modules in the phylogenetic co-occurrence networks at four ages
Sample	Module	OTU ID	Phylum	Class	Order	Family	Genus	Species
25 Day	Module 1	Otu109	Proteobacteria	Gammaproteobacteria	Pseudomonadales	Pseudomonadaceae	Pseudomonas
	Module 1	Otu193	Proteobacteria	Betaproteobacteria	Burkholderiales	Comamonadaceae
	Module 1	Otu256	Proteobacteria	Gammaproteobacteria	Aeromonadales	Aeromonadaceae
	Module 1	Otu39	Firmicutes	Erysipelotrichi	Erysipelotrichales	Erysipelotrichaceae	PSB-M-3
	Module 1	Otu467	Proteobacteria	Gammaproteobacteria	Alteromonadales	Shewanellaceae	Shewanella
	Module 1	Otu522	Spirochaetes	Leptospirae	Leptospirales	Leptospiraceae	Leptonema
	Module 1	Otu566	Actinobacteria	Actinobacteria	Actinomycetales	Micrococcaceae
	Module 1	Otu666	Proteobacteria	Epsilonproteobacteria	Campylobacterales	Campylobacteraceae	Sulfurospirillum
	Module 2	Otu115	Spirochaetes	Spirochaetes	Sphaerochaetales	Sphaerochaetaceae	Sphaerochaeta
	Module 2	Otu2039	Spirochaetes	Spirochaetes	Sphaerochaetales	Sphaerochaetaceae	Sphaerochaeta
	Module 2	Otu3314	Spirochaetes	Spirochaetes	Sphaerochaetales	Sphaerochaetaceae	Sphaerochaeta
	Module 2	Otu63	Spirochaetes	Spirochaetes	Sphaerochaetales	Sphaerochaetaceae	Sphaerochaeta
	Module 2	Otu82	Spirochaetes	Spirochaetes	Sphaerochaetales	Sphaerochaetaceae	Sphaerochaeta
	Module 3	Otu108	Firmicutes	Erysipelotrichi	Erysipelotrichales	Erysipelotrichaceae	Bulleidia
	Module 3	Otu114	Actinobacteria	Coriobacteriia	Coriobacteriales	Coriobacteriaceae
	Module 3	Otu2799	Firmicutes	Clostridia	Clostridiales	Veillonellaceae	Acidaminococcus
	Module 3	Otu287	Firmicutes	Clostridia	Clostridiales	Veillonellaceae	Dialister
	Module 3	Otu317	Firmicutes	Clostridia	Clostridiales	Mogibacteriaceae
	Module 3	Otu401	Firmicutes	Bacilli	Lactobacillales	Lactobacillaceae	Lactobacillus
80 Day	Module 1	Otu1214	Firmicutes	Clostridia	Clostridiales	Lachnospiraceae	Roseburia	Roseburia faecis
	Module 1	Otu1749	Bacteroidetes	Bacteroidia	Bacteroidales	Prevotellaceae	Prevotella	Prevotella copri
	Module 1	Otu180	Firmicutes	Erysipelotrichi	Erysipelotrichales	Erysipelotrichaceae	Eubacterium	Eubacterium biforme
	Module 1	Otu1825	Bacteroidetes	Bacteroidia	Bacteroidales	Prevotellaceae	Prevotella	Prevotella copri
	Module 1	Otu2099	Firmicutes	Clostridia	Clostridiales	Ruminococcaceae	Faecalibacterium
	Module 1	Otu307	Firmicutes	Clostridia	Clostridiales	Lachnospiraceae
	Module 1	Otu4	Bacteroidetes	Bacteroidia	Bacteroidales	Prevotellaceae	Prevotella	Prevotella copri
	Module 1	Otu40	Firmicutes	Clostridia	Clostridiales	Lachnospiraceae
	Module 1	Otu49	Bacteroidetes	Bacteroidia	Bacteroidales	Prevotellaceae	Prevotella	Prevotella stercorea
	Module 1	Otu496	Bacteroidetes	Bacteroidia	Bacteroidales	Prevotellaceae	Prevotella
	Module 1	Otu54	Bacteroidetes	Bacteroidia	Bacteroidales	Prevotellaceae	Prevotella
	Module 1	Otu69	Bacteroidetes	Bacteroidia	Bacteroidales	Paraprevotellaceae	CF231
	Module 1	Otu82	Bacteroidetes	Bacteroidia	Bacteroidales	Prevotellaceae	Prevotella	Prevotella copri
	Module 1	Otu98	Firmicutes	Clostridia	Clostridiales	Ruminococcaceae	Faecalibacterium	Faecalibacterium prausnitzii
	Module 2	Otu1016	Firmicutes	Clostridia	Clostridiales	Lachnospiraceae
	Module 2	Otu107	Firmicutes	Clostridia	Clostridiales	Veillonellaceae	Phascolarctobacterium
	Module 2	Otu119	Firmicutes	Clostridia	Clostridiales	Ruminococcaceae	Faecalibacterium	Faecalibacterium prausnitzii
	Module 2	Otu120	Firmicutes	Erysipelotrichi	Erysipelotrichales	Erysipelotrichaceae	Catenibacterium
	Module 2	Otu1278	Bacteroidetes	Bacteroidia	Bacteroidales	Prevotellaceae	Prevotella
	Module 2	Otu142	Firmicutes	Clostridia	Clostridiales	Ruminococcaceae	Ruminococcus
	Module 2	Otu196	Firmicutes	Clostridia	Clostridiales	Lachnospiraceae	Blautia
	Module 2	Otu226	Bacteroidetes	Bacteroidia	Bacteroidales
	Module 2	Otu290	Firmicutes	Clostridia	Clostridiales
	Module 2	Otu530	Firmicutes	Clostridia	Clostridiales	Ruminococcaceae	Oscillospira
	Module 2	Otu59	Bacteroidetes	Bacteroidia	Bacteroidales	RF16
	Module 2	Otu64	Spirochaetes	Spirochaetes	Spirochaetales	Spirochaetaceae	Treponema
	Module 3	Otu170	Firmicutes	Clostridia	Clostridiales	Ruminococcaceae
	Module 3	Otu284	Firmicutes	Clostridia	Clostridiales	Ruminococcaceae
	Module 3	Otu80	Firmicutes	Clostridia	Clostridiales
	Module 3	Otu85	Firmicutes	Clostridia	Clostridiales	Ruminococcaceae	Oscillospira
	Module 3	Otu86	Firmicutes	Clostridia	Clostridiales	Ruminococcaceae
120 Day	Module 1	Otu166	Firmicutes	Clostridia	Clostridiales	Ruminococcaceae
	Module 1	Otu190	Bacteroidetes	Bacteroidia	Bacteroidales	Prevotellaceae	Prevotella
	Module 1	Otu191	Firmicutes	Clostridia	Clostridiales	Christensenellaceae
	Module 1	Otu203	Firmicutes	Clostridia	Clostridiales	Veillonellaceae	Anaerovibrio
	Module 1	Otu227	Bacteroidetes	Bacteroidia	Bacteroidales	Prevotellaceae	Prevotella
	Module 1	Otu242	Bacteroidetes	Bacteroidia	Bacteroidales	Prevotellaceae	Prevotella	Prevotella copri
	Module 1	Otu26	Bacteroidetes	Bacteroidia	Bacteroidales	Prevotellaceae	Prevotella	Prevotella stercorea
	Module 1	Otu30	Firmicutes	Clostridia	Clostridiales	Christensenellaceae
	Module 1	Otu310	Firmicutes	Erysipelotrichi	Erysipelotrichales	Erysipelotrichaceae	Eubacterium	Eubacterium biforme
	Module 1	Otu374	Firmicutes	Clostridia	Clostridiales	Ruminococcaceae
	Module 1	Otu381	Firmicutes	Clostridia	Clostridiales
	Module 1	Otu4071	Firmicutes	Clostridia	Clostridiales	Ruminococcaceae
	Module 1	Otu48	Firmicutes	Clostridia	Clostridiales	Ruminococcaceae
	Module 1	Otu51	Bacteroidetes	Bacteroidia	Bacteroidales	Prevotellaceae	Prevotella
	Module 1	Otu573	Bacteroidetes	Bacteroidia	Bacteroidales	Prevotellaceae	Prevotella	Prevotella copri
	Module 1	Otu73	Bacteroidetes	Bacteroidia	Bacteroidales	Prevotellaceae	Prevotella	Prevotella copri
	Module 1	Otu782	Firmicutes	Clostridia	Clostridiales	Lachnospiraceae	Blautia
	Module 1	Otu80	Firmicutes	Clostridia	Clostridiales
	Module 1	Otu85	Firmicutes	Clostridia	Clostridiales	Veillonellaceae	Anaerovibrio
	Module 1	Otu91	Bacteroidetes	Bacteroidia	Bacteroidales	Prevotellaceae	Prevotella
	Module 1	Otu95	Firmicutes	Clostridia	Clostridiales	Christensenellaceae
	Module 2	Otu209	Bacteroidetes	Bacteroidia	Bacteroidales	Prevotellaceae	Prevotella
	Module 2	Otu288	Bacteroidetes	Bacteroidia	Bacteroidales	Prevotellaceae	Prevotella
	Module 2	Otu3370	Bacteroidetes	Bacteroidia	Bacteroidales
	Module 2	Otu407	Bacteroidetes	Bacteroidia	Bacteroidales	Bacteroidaceae	Bacteroides
	Module 2	Otu427	Bacteroidetes	Bacteroidia	Bacteroidales	Prevotellaceae	Prevotella
	Module 2	Otu473	Bacteroidetes	Bacteroidia	Bacteroidales	Bacteroidaceae	Bacteroides
	Module 2	Otu61	Bacteroidetes	Bacteroidia	Bacteroidales
	Module 2	Otu7	Bacteroidetes	Bacteroidia	Bacteroidales	Bacteroidaceae	Bacteroides
	Module 3	Otu115	Spirochaetes	Spirochaetes	Sphaerochaetales	Sphaerochaetaceae	Sphaerochaeta
	Module 3	Otu2039	Spirochaetes	Spirochaetes	Sphaerochaetales	Sphaerochaetaceae	Sphaerochaeta
	Module 3	Otu3314	Spirochaetes	Spirochaetes	Sphaerochaetales	Sphaerochaetaceae	Sphaerochaeta
	Module 3	Otu63	Spirochaetes	Spirochaetes	Sphaerochaetales	Sphaerochaetaceae	Sphaerochaeta
	Module 3	Otu82	Spirochaetes	Spirochaetes	Sphaerochaetales	Sphaerochaetaceae	Sphaerochaeta
240 Day	Module 1	Otu13	Proteobacteria	Gammaproteobacteria	Enterobacteriales	Enterobacteriaceae
	Module 1	Otu211	Proteobacteria	Betaproteobacteria	Burkholderiales	Comamonadaceae	Comamonas
	Module 1	Otu279	Fusobacteria	Fusobacteriia	Fusobacteriales	Fusobacteriaceae	Cetobacterium	Cetobacterium somerae
	Module 1	Otu363	Proteobacteria	Gammaproteobacteria	Alteromonadales	Chromatiaceae	Rheinheimera
	Module 1	Otu374	Firmicutes	Clostridia	Clostridiales	Ruminococcaceae
	Module 1	Otu409	Bacteroidetes	Bacteroidia	Bacteroidales	Paraprevotellaceae	CF231
	Module 1	Otu446	Proteobacteria	Betaproteobacteria	Burkholderiales	Oxalobacteraceae	Ralstonia
	Module 1	Otu635	Firmicutes	Bacilli	Bacillales	Planococcaceae	Sporosarcina
	Module 1	Otu675	Firmicutes	Clostridia	Clostridiales	Lachnospiraceae	Coprococcus	Coprococcus eutactus
	Module 1	Otu70	Bacteroidetes	Bacteroidia	Bacteroidales	Bacteroidaceae	Bacteroides	Bacteroides plebeius
	Module 1	Otu705	Proteobacteria	Gammaproteobacteria	Oceanospirillales	Oceanospirillaceae	Nitrincola
	Module 1	Otu720	Actinobacteria	Actinobacteria	Actinomycetales	Mycobacteriaceae	Mycobacterium
	Module 2	Otu166	Firmicutes	Clostridia	Clostridiales	Ruminococcaceae
	Module 2	Otu1755	Firmicutes	Clostridia	Clostridiales	Ruminococcaceae
	Module 2	Otu19	Firmicutes	Clostridia	Clostridiales	Ruminococcaceae
	Module 2	Otu190	Bacteroidetes	Bacteroidia	Bacteroidales	Prevotellaceae	Prevotella
	Module 2	Otu191	Firmicutes	Clostridia	Clostridiales	Christensenellaceae
	Module 2	Otu242	Bacteroidetes	Bacteroidia	Bacteroidales	Prevotellaceae	Prevotella	Prevotella copri
	Module 2	Otu369	Firmicutes	Clostridia	Clostridiales	Ruminococcaceae
	Module 2	Otu381	Firmicutes	Clostridia	Clostridiales
	Module 2	Otu475	Firmicutes	Clostridia	Clostridiales	Mogibacteriaceae
	Module 2	Otu527	Firmicutes	Clostridia	Clostridiales	Ruminococcaceae
	Module 2	Otu573	Bacteroidetes	Bacteroidia	Bacteroidales	Prevotellaceae	Prevotella	Prevotella copri
	Module 2	Otu574	Firmicutes	Clostridia	Clostridiales
	Module 2	Otu60	Firmicutes	Clostridia	Clostridiales	Ruminococcaceae
	Module 2	Otu77	Bacteroidetes	Bacteroidia	Bacteroidales	Prevotellaceae	Prevotella
	Module 2	Otu91	Bacteroidetes	Bacteroidia	Bacteroidales	Prevotellaceae	Prevotella
	Module 2	Otu95	Firmicutes	Clostridia	Clostridiales	Christensenellaceae
	Module 3	Otu115	Spirochaetes	Spirochaetes	Sphaerochaetales	Sphaerochaetaceae	Sphaerochaeta
	Module 3	Otu2039	Spirochaetes	Spirochaetes	Sphaerochaetales	Sphaerochaetaceae	Sphaerochaeta
	Module 3	Otu3314	Spirochaetes	Spirochaetes	Sphaerochaetales	Sphaerochaetaceae	Sphaerochaeta
	Module 3	Otu63	Spirochaetes	Spirochaetes	Sphaerochaetales	Sphaerochaetaceae	Sphaerochaeta
