# Supplementary material for: Age-based dynamic changes of phylogenetic composition and interaction networks of health pig gut microbiome feeding in a uniformed condition
Source: BMC Vet Res. 2019 May 24;15:172. doi: 10.1186/s12917-019-1918-5 (PMC6534858; doi:10.1186/s12917-019-1918-5)
Supplement: Supplementary file 8 — Table S3. Comparison of predicted functional capacities of fecal microbiome among four ages. (XLSX 15 kb) [file 12917_2019_1918_MOESM8_ESM.xlsx]

## Sheet: Sheet1
Supplementary Table 3. Comparison of predicted functional capacities of fecal microbiome among four ages
KEGG Pathways	Relative Abundance				ANOVA Test			Post-hoc test
Subclass 2	25d	80d	120d	240d	P-value	Q-value	Effect size	25d:80d	25d:120d	25d:240d	80d:120d	80d:240d	120d:240d
	(Mean% ± SD)	(Mean% ± SD)	(Mean% ± SD)	(Mean% ± SD)				P-value	P-value	P-value	P-value	P-value	P-value
Amino Acid Metabolism	9.61±0.18	9.65±0.09	9.77±0.11	9.83±0.16	5.09026e-73	1.49072e-72	0.204648	>0.05	<0.001	<0.001	<0.001	<0.001	<0.001
Biosynthesis of Other Secondary Metabolites	0.93±0.05	0.92±0.03	0.94±0.04	0.94±0.04	2.14511e-05	2.51285e-05	0.0163233	>0.05	>0.05	<0.02	<0.01	<0.001	>0.05
Cancers	0.11±0.01	0.11±0.01	0.11±0.01	0.11±0.01	2.92564e-16	4.28397e-16	0.0497734	>0.05	<0.001	<0.001	<0.001	<0.001	>0.05
Carbohydrate Metabolism	10.45±0.33	10.17±0.09	10.07±0.09	10.05±0.10	5.01136e-174	1.02733e-172	0.419802	<0.001	<0.001	<0.001	<0.001	<0.001	>0.05
Cardiovascular Diseases	0.00±0.00	0.00±0.00	0.00±0.00	0.00±0.00	1.4866e-41	3.04753e-41	0.122359	<0.001	<0.001	<0.001	>0.05	>0.05	<0.01
Cell Growth and Death	0.54±0.02	0.57±0.01	0.58±0.02	0.58±0.02	1.82626e-95	1.24794e-94	0.258522	<0.001	<0.001	<0.001	<0.001	<0.001	>0.05
Cell Motility	2.43±0.42	2.73±0.29	2.82±0.25	2.83±0.29	4.65403e-55	1.06008e-54	0.158692	<0.001	<0.001	<0.001	>0.05	<0.05	>0.05
Cellular Processes and Signaling	3.95±0.13	3.89±0.05	3.80±0.06	3.83±0.07	1.39391e-97	1.14301e-96	0.26341	<0.001	<0.001	<0.001	<0.001	<0.001	<0.001
Circulatory System	0.01±0.01	0.00±0.00	0.00±0.00	0.00±0.00	1.14322e-69	3.12479e-69	0.196271	<0.001	<0.001	<0.001	>0.05	<0.01	<0.001
Digestive System	0.05±0.01	0.05±0.01	0.05±0.01	0.05±0.01	3.07009e-08	4.06044e-08	0.0252793	<0.05	<0.001	<0.01	>0.05	>0.05	<0.001
Endocrine System	0.33±0.03	0.32±0.01	0.33±0.02	0.34±0.02	9.24988e-21	1.58019e-20	0.0631604	>0.05	<0.001	<0.001	<0.001	<0.001	<0.001
Energy Metabolism	5.91±0.14	5.87±0.09	5.88±0.10	5.86±0.11	4.99244e-06	6.0203e-06	0.0183351	<0.001	<0.01	<0.05	>0.05	>0.05	>0.05
Environmental Adaptation	0.16±0.01	0.18±0.01	0.17±0.01	0.17±0.01	1.73746e-75	6.47598e-75	0.210757	<0.001	<0.001	<0.001	>0.05	<0.001	<0.001
Enzyme Families	2.13±0.04	2.19±0.04	2.18±0.03	2.18±0.03	3.92432e-78	1.60897e-77	0.217258	<0.001	<0.001	<0.001	<0.001	<0.001	>0.05
Excretory System	0.02±0.00	0.02±0.00	0.02±0.00	0.02±0.00	9.50476e-64	2.29233e-63	0.181254	>0.05	<0.001	<0.001	<0.001	<0.001	<0.001
Folding, Sorting and Degradation	2.49±0.09	2.50±0.05	2.55±0.07	2.53±0.08	9.43356e-22	1.68163e-21	0.06608	>0.05	<0.001	<0.001	<0.001	<0.01	<0.01
Genetic Information Processing	2.71±0.06	2.57±0.03	2.69±0.03	2.68±0.04	1.67214e-110	2.28526e-109	0.292545	<0.001	<0.001	<0.001	<0.001	<0.001	<0.001
Glycan Biosynthesis and Metabolism	2.41±0.31	2.19±0.17	2.36±0.23	2.37±0.25	7.78792e-08	9.97827e-08	0.0240178	<0.001	>0.05	>0.05	<0.001	<0.001	>0.05
Immune System	0.09±0.01	0.09±0.00	0.09±0.00	0.09±0.00	2.01264e-75	6.87652e-75	0.2106	<0.001	<0.001	<0.001	>0.05	>0.05	>0.05
Immune System Diseases	0.04±0.00	0.04±0.00	0.04±0.00	0.04±0.00	0.0202793	0.0213193	0.00661563	>0.05	>0.05	>0.05	>0.05	>0.05	<0.05
Infectious Diseases	0.37±0.02	0.37±0.01	0.37±0.01	0.37±0.01	0.000446329	0.00049458	0.0120882	<0.02	>0.05	>0.05	<0.01	<0.001	>0.05
Lipid Metabolism	2.81±0.16	2.74±0.04	2.76±0.05	2.80±0.11	2.69402e-16	4.09092e-16	0.0498809	<0.001	<0.001	>0.05	>0.05	<0.001	<0.001
Membrane Transport	11.73±0.83	11.69±0.49	11.3±0.66	11.31±0.76	5.34581e-14	7.30594e-14	0.0429559	>0.05	<0.001	<0.001	<0.001	<0.001	>0.05
Metabolic Diseases	0.11±0.01	0.10±0.00	0.11±0.00	0.11±0.01	6.70161e-23	1.24894e-22	0.069449	<0.05	<0.001	<0.001	<0.001	<0.001	>0.05
Metabolism	2.48±0.08	2.51±0.03	2.37±0.03	2.38±0.05	1.79768e-176	7.37047e-175	0.424212	<0.001	<0.001	<0.001	<0.001	<0.001	>0.05
Metabolism of Cofactors and Vitamins	4.32±0.15	4.33±0.09	4.33±0.12	4.31±0.11	0.0079813	0.0086114	0.00797616	>0.05	>0.05	>0.05	>0.05	>0.05	<0.01
Metabolism of Other Amino Acids	1.50±0.09	1.45±0.04	1.48±0.05	1.49±0.07	9.62156e-07	1.19541e-06	0.0205934	<0.001	>0.05	>0.05	<0.001	<0.001	>0.05
Metabolism of Terpenoids and Polyketides	1.69±0.08	1.66±0.04	1.69±0.05	1.70±0.08	0.000113375	0.000129121	0.0140092	<0.02	>0.05	>0.05	<0.01	<0.001	>0.05
Nervous System	0.10±0.01	0.11±0.00	0.10±0.00	0.10±0.00	2.75567e-68	7.06141e-68	0.19279	<0.001	<0.001	<0.001	<0.001	<0.001	>0.05
Neurodegenerative Diseases	0.13±0.04	0.08±0.01	0.10±0.01	0.10±0.02	8.45315e-95	4.95113e-94	0.256979	<0.001	<0.001	<0.001	<0.001	<0.001	<0.001
Nucleotide Metabolism	4.13±0.16	4.21±0.09	4.22±0.11	4.18±0.13	1.8803e-17	2.96509e-17	0.0533417	<0.001	<0.001	<0.001	>0.05	>0.05	<0.001
Poorly Characterized	4.84±0.09	4.74±0.03	4.72±0.04	4.76±0.06	1.90692e-105	1.95459e-104	0.281283	<0.001	<0.001	<0.001	<0.02	>0.05	<0.001
Replication and Repair	9.00±0.36	9.40±0.15	9.44±0.19	9.31±0.25	9.41371e-84	4.28847e-83	0.230886	<0.001	<0.001	<0.001	>0.05	<0.05	<0.001
Signal Transduction	1.67±0.14	1.58±0.08	1.61±0.08	1.64±0.09	9.34128e-19	1.53197e-18	0.057226	<0.001	<0.001	<0.02	>0.05	<0.001	<0.001
Signaling Molecules and Interaction	0.17±0.02	0.15±0.01	0.15±0.01	0.15±0.01	5.27175e-74	1.66263e-73	0.207092	<0.001	<0.001	<0.001	>0.05	>0.05	>0.05
Transcription	2.7±0.18	2.86±0.08	2.72±0.13	2.71±0.16	1.0955e-14	1.54882e-14	0.0450376	<0.001	>0.05	>0.05	<0.001	<0.001	>0.05
Translation	5.86±0.29	6.17±0.08	6.21±0.12	6.11±0.19	1.08796e-91	5.57578e-91	0.249725	<0.001	<0.001	<0.001	>0.05	>0.05	<0.001
Transport and Catabolism	0.30±0.04	0.25±0.02	0.30±0.03	0.32±0.04	2.26508e-49	4.88781e-49	0.143583	<0.001	>0.05	<0.001	<0.001	<0.001	<0.001
Xenobiotics Biodegradation and Metabolism	1.74±0.26	1.55±0.04	1.54±0.06	1.61±0.23	1.46221e-35	2.8548e-35	0.105719	<0.001	<0.001	<0.001	>0.05	<0.05	<0.001
